# Supplementary material for: Anti-Helicobacter pylori Activity of Artemisia ludoviciana subsp. mexicana and Two of Its Bioactive Components, Estafiatin and Eupatilin
Source: Molecules. 2021 Jun 15;26(12):3654. doi: 10.3390/molecules26123654 (PMC8232798; doi:10.3390/molecules26123654)
Supplement: Supplementary file 1 [file molecules-26-03654-s001.zip]

Archive with 1 entries (1 files):
- molecules-1209726-supplementary.pdf
